# Supplementary material for: Dietary Assessment Methods in Military and Veteran Populations: A Scoping Review
Source: Nutrients. 2020 Mar 14;12(3):769. doi: 10.3390/nu12030769 (PMC7146105; doi:10.3390/nu12030769)
Supplement: Supplementary file 1 [file nutrients-12-00769-s001.zip]

Archive with 3 entries (2 files):
- nutrients-720761-supplementary/
- nutrients-720761-supplementary/Table S1 Nutrients.docx
- nutrients-720761-supplementary/Table S2 Nutrients.docx
